# Supplementary material for: What We Know About per- and Polyfluoroalkyl Contamination Levels in Milk. A Review from the Last Decade
Source: Foods. 2025 Jun 26;14(13):2274. doi: 10.3390/foods14132274 (PMC12248748; doi:10.3390/foods14132274)
Supplement: Supplementary file 1 [file foods-14-02274-s001.zip › TableS1.xlsx]

## Sheet: Table S1
Reference	Nation	Sample		Analytes				Note
				PFOA	PFOS	PFNA	PFHxS
				ng L-1
Barbarossa et al., 2014 [25]	Italy	Full cream	Range	0–27	0–31	-	-
		Skim	Range	n.d.	0–26	-	-
		High quality	Range	n.d.	0–97	-	-
		Organic	Range	0–32	0–32	-	-
		Raw	Range	n.d.	0–67	-	-
				pg g-1
Perez et a., 2014 [26]	Brazil, Saudi Arabia, Spain, Serbia	Brazil	Range	26.5 - 750	39.9 - 234	n.d.	179 - 523	The values are referred to all the samples analysed in the study, not only milk samples
		Saudi Arabia	Range	35 - 1245	65 - 15000	430	n.d.
		Spain	Range	40 - 8000	25 - 14500	39 - 13000	n.d.
		Serbia	Range	45 - 700	54 -2700	28 - 430	n.d.
				µg L-1
Yu et al., 2015 [27]	China	Site 1	Range	0.011–0.073	0.051–0.12	0.041–0.37	n.d.
			Mean value	0.058	<LOQ (0.050)	0.16	n.d.
		Site 2	Range	n.d.	<LOQ (0.050)–0.11	<LOQ (0.010)–0.10	<LOQ (0.050)–0.092
			Mean value	n.d.	0.086	0.049	<LOQ (0.050)
		Site 3	Range	n.d. – 0.042	n.d.	n.d. – 0.038	n.d.
			Mean value	0.034	n.d.	<LOQ (0.010)	n.d.
		Site 4	Range	n.d.	<LOQ (0.050)–0.076	0.073–0.28	n.d.
			Mean value	n.d.	<LOQ (0.050)	0.17	n.d.
		Site 5	Range	n.d. – 0.092	n.d. – 0.081	<LOQ (0.010)–0.082	n.d.
			Mean value	0.027	<LOQ (0.050)	0.027	n.d.
		Site 6	Range	<LOQ(0.01)–0.11	n.d.	n.d. – 0.062	n.d.
			Mean value	0.039	n.d.	0.018	n.d.
				ng g-1
Xing et al., 2016 [28]	China	Raw	Range	n.d.	<LOD(10.0)–25.1	-	-
			Mean value	n.d.	2.2	-	-
		Retail	Range	<LOD(5.0)–151.8	<LOD(10.0)–172.9	-	-
			Mean value	16.2	24.5	-	-
				ng mL-1
Chen et al., 2018 [29]	Taiwan	Milk	Median value	1.70	n.d.	-	0.01
				ng g-1
Sungur et al., 2018 [30]	Turkey	Milk	Range	<LOD (0.038)	0.544 ± 0.001	-	-
		Milk	Range	<LOD (0.038)	0.828 ± 0.001	-	-
		Milk	Range	<LOD (0.038)	0.579 ± 0.001	-	-
				ng g-1
Berendsen et al., 2018 [31]	Netherlands			-	-	-	-
				pg g-1 ww (wet weight)
Sadia et al., 2020 [32]	Sweden, Kenya, Senegal, Uganda, Brazil	Sweden 1	Mean value	4.7	5.00	-	3.0	PFOS is reported as a sum of L and br PFOS
		Sweden 2	Mean value	4.5	4.50	-	1.4
		Sweden 3	Mean value	4.6	5.80	-	1.8
		Kenya	Mean value	4.8	89.9	-	5.6
		Senegal	Mean value	4.5	26.9	-	2.4
		Uganda	Mean value	5.6	4.30	-	3.8
		Brazil	Mean value	5.2	33.9	-	2.8
				ng mL-1
Macheka et al., 2021 [8]	South Africa	Fat free	Range	<LOD(0.005)-0.03	<LOD(0.005)-0.21	<LOD(0.005)-0.11	<LOD(0.005)
			Mean value ± DS	0.01 ± 0.01	0.04 ± 0.09	0.06 ± 0.04	<LOD(0.005)
		Low fat	Range	<LOD(0.005)-0.06	<LOD(0.005)-0.01	<LOD(0.005)-0.09	<LOD(0.005)
			Mean value ± DS	0.02 ± 0.02	<LOD(0.005)	0.03 ± 0.04	<LOD(0.005)
		Full cream	Range	<LOD(0.005)-0.03	<LOD(0.005)-0.13	<LOD(0.005)-0.33	<LOD(0.005)-0.08
			Mean value ± DS	0.01 ± 0.01	0.02 ± 0.05	0.09 ± 0.013	0.04 ± 0.04
		Lactose free	Range	0.01 ± 0.06	<LOD(0.005)-0.03	<LOD(0.005)-0.10	<LOD(0.005)-0.06
			Mean value ± DS	0.03 ± 0.03	0.01 ± 0.02	0.04 ± 0.06	0.02 ± 0.04
				ng mL-1
Abafe et al., 2021 [33]	South Africa			-	-	-	-	Values are not indicated
				ng L-1
Hill et al., 2022 [4]	USA			n.d.	n.d.	n.d.	n.d.
				ng kg-1
Gallocchio et al., 2022 [34]	Italy			<LOD (4.75)	<LOD (4.86)	<LOD (4.94)	<LOD (4.68)
				pg mL-1
Li et al., 2022 [35]	China	Raw milk	Range	n.d.	n.d.	n.d.	n.d.
		Raw milk	Mean value ± DS	n.d.	n.d.	n.d.	37.9 ± 3.2
		Bagged milk	Range	96.3 ± 10.8	145.6 ± 13.8	n.d.	114.5 ± 9.3
		Bagged milk	Mean value ± DS	134.4 ± 8.4	66.7 ± 6.3	n.d.	121.3 ± 2.9
				ng g-1 dw (dry weight)
Liu et al., 2022 [36]	China		Range	<MDL(0.017)- 0.60	<MDL(0.084 )- 9.19	<MDL(0.003)- 0.01	<MDL(0.016)- 2.19
			Mean value ± DS	0.05 ± 0.09	0.70 ± 1.40	0.0001 ± 0.001	0.03 ± 0.21
				µg L-1
Mikołajczyk et al., 2023 [37]	Poland	Cow	Range	<LOQ(0.001)–0.0023	<LOQ(0.001)–0.0034	<LOQ(0.001)–0.0016	n.d.	PFOS is reported as a sum of L and br PFOS
			Mean value ± DS	0.0016	0.0017	0.0015	n.d.
		Goat	Range	<LOQ(0.001)–0.0022	<LOQ(0.001)–0.0174	<LOQ(0.001)–0.0015	<LOQ(0.001)–0.0015
			Mean value ± DS	0.0016	0.0048	0.0014	0.0027
		Sheep	Range	<LOQ(0.001)–0.0026	<LOQ(0.001)–0.0096	<LOQ(0.001)–0.0037	n.d.
			Mean value ± DS	0.0017	0.0038	0.0020	n.d.
				pg g-1
Draghi et al., 2023 [38]	Italy	Skimmed	Range	0–1002.70	0–97.10	0–1.40	n.d.
			Mean value ± DS	61.43 ± 207.40	8.53 ± 22.50	0.43 ± 0.66	n.d.
		Cream	Range	0–174.40	3.10–543.20	0–4.40	0–20.00
			Mean value ± DS	31.04 ± 52.40	148.30 ± 152.30	1.00 ± 1.40	1.74 ± 4.90
		Whole milk	Range	0–86.30	0–250.60	0–1.40	n.d.
			Mean value ± DS	11.54 ± 27.00	21.64 ± 56.50	0.55 ± 0.70	n.d.
				ng mL-1
Li et al., 2024 [39]	China		Mean value	0.003	0.023	0.003	0.001
				ng mL-1
Xiao et al., 2024 [40]	China		Range	<LOD(0.05) - 0.50	<LOD(0.01) - 0.16	<LOD(0.04)- 0.08	n.d.
			Mean value ± DS	0.08 ± 0.09	0.02 ± 0.03	0.002 ± 0.01	n.d.
				μg Kg-1
Shi et al., 2024 [42]	China	Whole milk	Measured conc.	0.101-0.159	n.d.	n.d.	n.d.
		Low Fat milk	Measured conc.	n.d.	n.d.	n.d.	n.d.
		Skim milk	Measured conc.	n.d.	n.d.	n.d.	n.d.
		Fresh milk	Measured conc.	n.d.	n.d.	n.d.	n.d.
				ng L-1
Aßhoff et al., 2024 [43]	Germany	Milk		n.d.	9.0 - 13 ng/L	n.d.	n.d.
				μg Kg-1 ww (wet weight)
Van Leeuw et al., 2024 [41]	Belgium	Semi-skimmed cow milk	Measured conc.	<LOQ (0.008)	<LOQ (0.008)	<LOQ (0.008)	<LOQ (0.008)
		Whole cow milk (3.5% fat)	Measured conc.	<LOQ (0.008)	<LOQ (0.008)	<LOQ (0.008)	<LOQ (0.008)
		Whole cow milk	Measured conc.	<LOQ (0.008)	<LOQ (0.008)	<LOQ (0.008)	<LOQ (0.008)
		Semi-skimmed goat milk	Measured conc.	<LOQ (0.008)	<LOQ (0.008)	<LOQ (0.008)	<LOQ (0.008)
				ng kg-1
Koenig et al., 2025 [44]	Germany	Milk	Range	0.582 - 1.76	0.516 - 40.7	0.169 - 2.45	0.455 - 130
			Mean value ± DS	1.12± 0.486	3.38± 3.67	0.300± 0.285	2.44± 11.2
